# Supplementary material for: Prognostic Landscape of Tumor-Infiltrating T and B Cells in Human Cancer
Source: Front Immunol. 2022 Jan 4;12:731329. doi: 10.3389/fimmu.2021.731329 (PMC8771864; doi:10.3389/fimmu.2021.731329)
Supplement: Figure S1 — t-SNE projection of single-cell RNA-sequencing data from 28,823 human PBMCs, with each dot representing one single cell and colors representing the expression of known canonical marker genes (A) and 5 major cell lineages (B). [file DataSheet_1.zip]

Archive with 14 entries (14 files):
- .DS_Store
- Supplementary_Figure_9-11.pdf
- Supplementary_Figure_20.pdf
- Supplementary_Figure_8.pdf
- Supplementary_Figure_18.pdf
- Supplementary_Figure_19.pdf
- Supplementary_Figure_3.pdf
- Supplementary_Figure_2.pdf
- Supplementary_Figure_1.pdf
- Supplementary_Figure_5.pdf
- Supplementary_Figure_4.pdf
- Supplementary_Figure_12-17.pdf
- Supplementary_Figure_6.pdf
- Supplementary_Figure_7.pdf
